# Supplementary material for: Use of a Custom-Made Patellar Groove Replacement in an American Staffordshire Terrier Puppy with a Severe Bone Defect in the Femoral Trochlea Caused by Hematogenous Osteomyelitis
Source: Animals (Basel). 2024 Mar 15;14(6):909. doi: 10.3390/ani14060909 (PMC10967465; doi:10.3390/ani14060909)
Supplement: Supplementary file 1 [file animals-14-00909-s001.zip]

Archive with 13 entries (12 files):
- Video (submitted)/
- Video (submitted)/Video S1.mp4
- __MACOSX/Video (submitted)/._Video S1.mp4
- Video (submitted)/Video S2.mp4
- __MACOSX/Video (submitted)/._Video S2.mp4
- Video (submitted)/.DS_Store
- __MACOSX/Video (submitted)/._.DS_Store
- Video (submitted)/Video S3a.mov
- __MACOSX/Video (submitted)/._Video S3a.mov
- Video (submitted)/Video S3c.mov
- __MACOSX/Video (submitted)/._Video S3c.mov
- Video (submitted)/Video S3b.mov
- __MACOSX/Video (submitted)/._Video S3b.mov
